# Supplementary material for: Cell-lineage heterogeneity and driver mutation recurrence in pre-invasive breast neoplasia
Source: Genome Med. 2015 Apr 9;7(1):28. doi: 10.1186/s13073-015-0146-2 (PMC4410742; doi:10.1186/s13073-015-0146-2)
Supplement: Additional file 3: — Variant allele frequency tables by patient. [file 13073_2015_146_MOESM3_ESM.zip]

Archive with 6 entries (6 files):
- 13073_2015_146_add3.xlsx
- 13073_2015_146_add4.xlsx
- 13073_2015_146_add5.xlsx
- 13073_2015_146_add6.xlsx
- 13073_2015_146_add7.xlsx
- 13073_2015_146_add8.xlsx
